# Supplementary material for: Molecular Recognition of SARS-CoV-2 Mpro Inhibitors: Insights from Cheminformatics and Quantum Chemistry
Source: Molecules. 2025 May 15;30(10):2174. doi: 10.3390/molecules30102174 (PMC12114402; doi:10.3390/molecules30102174)
Supplement: Supplementary file 1 [file molecules-30-02174-s001.zip]

Archive with 1 entries (1 files):
- molecules-3597705-supplementary.pdf
